# Supplementary material for: GCN2-SLC7A11 axis coordinates autophagy, cell cycle and apoptosis and regulates cell growth in retinoblastoma upon arginine deprivation
Source: Cancer Metab. 2024 Oct 26;12:31. doi: 10.1186/s40170-024-00361-3 (PMC11515237; doi:10.1186/s40170-024-00361-3)
Supplement: Supplementary file 5 — Supplementary Material 5. [file 40170_2024_361_MOESM5_ESM.zip]

Archive with 17 entries (17 files):
- Fig 1D_raw.pdf
- Fig 2B_raw.pdf
- Fig 2D_raw.pdf
- Fig 4A_raw.pdf
- Fig 4B_raw.pdf
- Fig 4E_raw.pdf
- Fig 4F_raw.pdf
- Fig 5A_raw.pdf
- Fig 5B_raw.pdf
- Fig 5E_raw.pdf
- Fig 5F_raw.pdf
- Fig Suppl Fig2A_raw.pdf
- Fig Suppl Fig2B_raw.pdf
- Fig Suppl Fig3A_raw.pdf
- Fig Suppl Fig3B_raw.pdf
- Fig Suppl Fig4A_raw.pdf
- Fig Suppl Fig4B_raw.pdf
